# Supplementary material for: Structural Characterization of EnpA D,L-Endopeptidase from Enterococcus faecalis Prophage Provides Insights into Substrate Specificity of M23 Peptidases
Source: Int J Mol Sci. 2021 Jul 1;22(13):7136. doi: 10.3390/ijms22137136 (PMC8269130; doi:10.3390/ijms22137136)
Supplement: Supplementary file 1 [file ijms-22-07136-s001.zip]

Archive with 1 entries (1 files):
- ijms-1247363-supplementary.pdf
